# Supplementary material for: Impact of the TRPV2 Inhibitor on Advanced Heart Failure in Patients with Muscular Dystrophy: Exploratory Study of Biomarkers Related to the Efficacy of Tranilast
Source: Int J Mol Sci. 2023 Jan 21;24(3):2167. doi: 10.3390/ijms24032167 (PMC9917168; doi:10.3390/ijms24032167)
Supplement: Supplementary file 1 [file ijms-24-02167-s001.zip]

Archive with 2 entries (2 files):
- IJMS_TableS1.xlsx
- IJMS_TableS2.xlsx
