# Supplementary material for: Impact of the TRPV2 Inhibitor on Advanced Heart Failure in Patients with Muscular Dystrophy: Exploratory Study of Biomarkers Related to the Efficacy of Tranilast
Source: Int J Mol Sci. 2023 Jan 21;24(3):2167. doi: 10.3390/ijms24032167 (PMC9917168; doi:10.3390/ijms24032167)
Supplement: Supplementary file 1 [file ijms-24-02167-s001.zip › IJMS_TableS1.xlsx]

## Sheet: Table S1
Table S2. Individual dataset of metabolite levels in urne of MD patients.
	Q1	Q3	Patient ID	P1	P1	P4	P4	P7	P7	P7	P7	P9	P9	P12	P12	P14	P14	P15	P15	P16	P16	P16	P16	P17	P17	P18	P18	P18	P18	P19	P19	P20	P20	P22	P22	P24	P24	P24	P24	P26	P26	P26	P26	P27	P27	P27	P27	P28	P28
			The time from the first administration (week)	0	4	0	4	0	4	12	24	0	4	0	4	0	4	0	4	0	4	12	24	0	4	0	4	12	24	0	4	0	4	0	4	0	4	12	24	0	4	12	24	0	4	12	24	0	4
Arachidonic acids (20:4 FA) & its metabolites
Arachidonic Acid	303.2	303.2		150693	51928.4	124272	59780.1	29753.8	17988.9	21223	109163	48663.7	28756.6	3003.62	13876.9	57589.4	67354.4	70967.4	186253	38643.9	11293	8549.64	24401.1	3733.45	5277.66	10902.2	12586.5	53700.5	9644.37	38138.9	161047	75736.5	4800.98	48097.3	67945	2303.52	6248.65	41298.3	9133.48	60182.8	3156.79	806.596	2771.1	52543.2	21267.7	19108.7	67818.8	138442	101563
11(12)-DiHET	337.2	167.2		N.D.	1134.99	99.8935	17.7594	N.D.	N.D.	N.D.	N.D.	146.573	244.132	44.0473	899.045	122.19	31.3158	84.1694	309.677	40.8564	N.D.	30.1314	37.2743	N.D.	N.D.	N.D.	76.2495	22.3905	N.D.	123.429	221.167	N.D.	5.51696	N.D.	N.D.	34.1896	41.4407	N.D.	N.D.	9.64976	30.3621	41.5437	101.886	30.2432	N.D.	254.454	N.D.	33.1356	64.2719
11,(12)-EET	319.2	167.1		N.D.	N.D.	61.5024	N.D.	N.D.	N.D.	N.D.	N.D.	N.D.	N.D.	N.D.	N.D.	N.D.	N.D.	N.D.	N.D.	N.D.	N.D.	N.D.	N.D.	N.D.	N.D.	N.D.	N.D.	N.D.	N.D.	11.5622	13.4092	N.D.	N.D.	N.D.	N.D.	11.5146	N.D.	N.D.	N.D.	N.D.	1.02838	N.D.	N.D.	N.D.	N.D.	N.D.	N.D.	N.D.	N.D.
11-dehydro Thromboxane B2	367.1	305.1		1559.41	1059.15	N.D.	N.D.	688.862	208.122	161.26	N.D.	712.114	1925.23	N.D.	N.D.	1560.17	593.676	210.78	732.746	N.D.	N.D.	N.D.	3314.72	N.D.	N.D.	N.D.	682.126	N.D.	981.149	416.351	946.321	86.3545	N.D.	393.492	302.228	N.D.	N.D.	N.D.	N.D.	767.719	399.29	194.611	334.354	1752.26	2061.62	238.306	1935.01	1564.87	N.D.
12-HHTrE	279.2	179.2		N.D.	N.D.	N.D.	N.D.	N.D.	N.D.	N.D.	N.D.	N.D.	N.D.	N.D.	N.D.	N.D.	49.3996	N.D.	N.D.	N.D.	N.D.	N.D.	N.D.	N.D.	N.D.	N.D.	N.D.	N.D.	N.D.	N.D.	N.D.	N.D.	N.D.	N.D.	N.D.	N.D.	N.D.	N.D.	N.D.	N.D.	N.D.	N.D.	N.D.	N.D.	N.D.	66.3495	N.D.	N.D.	N.D.
12-HETE	319.2	179.1		9.91167	157.86	50.5492	56.9164	81.109	14.3525	149.393	23.2688	147.547	16.5297	10.0139	36.635	N.D.	N.D.	53.2781	136.6	13.4624	6.56209	N.D.	2.09406	1.24452	17.8375	N.D.	N.D.	14.755	11.1406	37.1031	76.0641	N.D.	1.10031	181.48	47.8269	N.D.	16.5647	N.D.	24.0541	22.7171	4.16328	3.97853	5.06331	1501.53	1480.08	281.302	793.333	114.816	14.6819
13,14-dihydro-15-keto Prostaglandin E2	351.2	175.2		N.D.	N.D.	2099.12	2071.69	N.D.	N.D.	N.D.	N.D.	145.178	N.D.	210.943	174.843	N.D.	139.6	66.9705	102.252	207.017	119.319	148.782	758.331	10.8992	N.D.	N.D.	N.D.	N.D.	N.D.	N.D.	1075.23	N.D.	N.D.	118.844	N.D.	N.D.	N.D.	102.333	104.402	86.713	108.023	114.281	110.87	103.096	169.355	51.2461	147.849	512.431	N.D.
14(15)-DiHET	337.2	207.2		41.8803	1480.68	133.848	86.7621	52.182	135.237	176.959	141.728	131.843	191.768	58.543	1687.26	N.D.	N.D.	99.0523	689.312	N.D.	N.D.	N.D.	29.287	N.D.	N.D.	N.D.	66.5461	43.13	41.9917	69.4104	396.297	27.1068	6.1633	N.D.	N.D.	44.7594	35.1495	92.2314	73.2556	17.0479	53.4426	73.5292	194.636	N.D.	20.187	109.101	N.D.	77.7411	37.8855
14(15)-EET	319.2	257.2		N.D.	N.D.	N.D.	58.458	N.D.	N.D.	72.6216	N.D.	N.D.	N.D.	N.D.	N.D.	N.D.	N.D.	N.D.	N.D.	N.D.	N.D.	N.D.	N.D.	N.D.	N.D.	N.D.	N.D.	N.D.	N.D.	N.D.	24.0825	N.D.	N.D.	N.D.	N.D.	N.D.	N.D.	N.D.	N.D.	N.D.	N.D.	N.D.	N.D.	N.D.	N.D.	N.D.	N.D.	33.7148	N.D.
15(R)-Lipoxin A4	351.2	217.2		N.D.	N.D.	N.D.	N.D.	N.D.	N.D.	N.D.	N.D.	N.D.	N.D.	N.D.	N.D.	N.D.	N.D.	N.D.	N.D.	N.D.	N.D.	N.D.	N.D.	N.D.	N.D.	N.D.	N.D.	N.D.	N.D.	N.D.	N.D.	N.D.	N.D.	N.D.	N.D.	N.D.	N.D.	N.D.	N.D.	N.D.	N.D.	N.D.	N.D.	N.D.	N.D.	N.D.	N.D.	N.D.	N.D.
15(R)-Prostaglandin F2α	353.2	193.1		143.618	267.111	460.322	432.39	317.009	289.829	414.603	284.304	726.508	474.098	129.487	323.282	780.467	1107.61	137.822	250.145	207.521	231.903	234.372	2635.56	60.213	83.3416	549.875	N.D.	596.919	865.031	464.165	989.543	55.2541	181.704	111.697	430.496	340.607	368.037	306.315	239.46	1014.92	36.5248	38.4942	N.D.	795.244	494.93	191.723	624.277	875.652	616.387
15-deoxy-Δ12,14-Prostaglandin J2	315.2	271.2		N.D.	N.D.	N.D.	N.D.	N.D.	N.D.	N.D.	N.D.	N.D.	N.D.	N.D.	N.D.	N.D.	N.D.	N.D.	N.D.	N.D.	N.D.	N.D.	N.D.	N.D.	N.D.	N.D.	N.D.	N.D.	N.D.	N.D.	N.D.	N.D.	N.D.	N.D.	N.D.	N.D.	N.D.	N.D.	N.D.	N.D.	N.D.	N.D.	N.D.	N.D.	N.D.	N.D.	N.D.	N.D.	N.D.
15-HETE	319.2	219.1		N.D.	99.6323	16.5941	19.1777	N.D.	N.D.	318.942	403.869	55.3909	N.D.	5.32209	15.5981	N.D.	100.564	N.D.	48.7782	277.598	321.45	190.023	122.922	2.66557	N.D.	N.D.	6.65461	46.8446	41.3684	73.2768	66.4379	N.D.	N.D.	N.D.	N.D.	8.91646	17.5459	260.599	N.D.	N.D.	5.03409	7.08277	5.35542	62.4478	N.D.	N.D.	N.D.	N.D.	15.606
15-keto Prostaglandin E2	349.2	235.2		N.D.	N.D.	N.D.	N.D.	N.D.	N.D.	N.D.	33.8456	N.D.	N.D.	N.D.	N.D.	N.D.	N.D.	N.D.	N.D.	29.8331	36.5074	N.D.	N.D.	N.D.	N.D.	N.D.	N.D.	N.D.	N.D.	7.77009	N.D.	N.D.	N.D.	N.D.	N.D.	30.5285	32.2637	N.D.	19.4283	N.D.	N.D.	1.02165	N.D.	N.D.	N.D.	N.D.	N.D.	N.D.	N.D.
15-OxoETE	317.2	219.2		N.D.	N.D.	N.D.	N.D.	N.D.	N.D.	N.D.	N.D.	N.D.	N.D.	N.D.	N.D.	74.2323	N.D.	N.D.	N.D.	N.D.	33.6422	N.D.	28.569	N.D.	N.D.	N.D.	N.D.	N.D.	N.D.	N.D.	N.D.	N.D.	N.D.	N.D.	N.D.	N.D.	N.D.	43.825	N.D.	N.D.	N.D.	N.D.	N.D.	127.173	N.D.	N.D.	N.D.	N.D.	N.D.
16-HETE	319.2	233.2		N.D.	N.D.	N.D.	N.D.	N.D.	N.D.	N.D.	N.D.	N.D.	N.D.	N.D.	36.0193	N.D.	N.D.	N.D.	90.3894	N.D.	N.D.	N.D.	N.D.	N.D.	N.D.	N.D.	N.D.	N.D.	N.D.	N.D.	N.D.	N.D.	N.D.	N.D.	N.D.	N.D.	N.D.	N.D.	N.D.	N.D.	N.D.	N.D.	N.D.	N.D.	N.D.	N.D.	N.D.	N.D.	N.D.
17-HETE	319.2	247.2		N.D.	N.D.	N.D.	N.D.	N.D.	N.D.	N.D.	N.D.	N.D.	N.D.	N.D.	N.D.	N.D.	N.D.	N.D.	N.D.	N.D.	N.D.	N.D.	N.D.	N.D.	N.D.	N.D.	N.D.	N.D.	N.D.	N.D.	N.D.	N.D.	N.D.	N.D.	N.D.	N.D.	N.D.	N.D.	N.D.	N.D.	N.D.	N.D.	N.D.	N.D.	N.D.	N.D.	N.D.	N.D.	N.D.
18-HETE	319.2	261.2		88.6466	94.1607	45.5654	N.D.	N.D.	N.D.	N.D.	N.D.	N.D.	N.D.	N.D.	192.821	N.D.	80.7154	N.D.	N.D.	N.D.	68.1163	28.6444	27.6117	N.D.	N.D.	N.D.	12.4004	N.D.	N.D.	N.D.	N.D.	N.D.	N.D.	N.D.	N.D.	N.D.	N.D.	25.5595	N.D.	N.D.	4.12181	4.99036	3.34603	N.D.	N.D.	N.D.	N.D.	N.D.	N.D.
19-HETE	319.2	275.4		N.D.	N.D.	N.D.	N.D.	N.D.	N.D.	N.D.	N.D.	N.D.	N.D.	N.D.	N.D.	N.D.	N.D.	N.D.	N.D.	N.D.	N.D.	N.D.	N.D.	N.D.	N.D.	N.D.	N.D.	N.D.	N.D.	N.D.	N.D.	N.D.	N.D.	N.D.	N.D.	N.D.	N.D.	N.D.	N.D.	N.D.	N.D.	N.D.	N.D.	N.D.	N.D.	N.D.	N.D.	N.D.	N.D.
2,3-dinor Thromboxane B2	341.1	123.2		N.D.	N.D.	N.D.	N.D.	N.D.	N.D.	N.D.	N.D.	N.D.	N.D.	N.D.	N.D.	N.D.	N.D.	N.D.	N.D.	N.D.	N.D.	N.D.	N.D.	N.D.	N.D.	N.D.	N.D.	N.D.	N.D.	N.D.	N.D.	N.D.	N.D.	N.D.	N.D.	N.D.	N.D.	N.D.	N.D.	N.D.	N.D.	N.D.	N.D.	N.D.	N.D.	N.D.	N.D.	N.D.	N.D.
2,3-dinor-8-iso-Prostaglandin F2α	325.4	237.3		190.331	177.789	1038.41	1358.45	1317.63	276.625	846.732	253.871	4354.1	6699.4	2584.79	3177.92	6197.87	4577.53	1568.82	2622.28	2579.19	2241.97	1326.28	9510.14	583.258	5205.83	4328.49	2095.1	6708.51	9317.62	13066.5	12255.9	353.876	180.505	2780.58	1981.64	1064.99	939.163	507.866	1655.1	9707.27	536.855	413.658	539.265	1921.8	2265.89	778.188	2048.62	7484.41	3004.7
20-HETE	319.2	289.2		N.D.	N.D.	N.D.	N.D.	N.D.	N.D.	N.D.	N.D.	N.D.	42.0757	N.D.	N.D.	N.D.	N.D.	N.D.	202.601	N.D.	N.D.	N.D.	N.D.	N.D.	N.D.	N.D.	N.D.	N.D.	N.D.	N.D.	N.D.	N.D.	N.D.	N.D.	N.D.	N.D.	N.D.	N.D.	N.D.	N.D.	N.D.	N.D.	N.D.	N.D.	N.D.	N.D.	N.D.	N.D.	N.D.
20-hydroxy Leukotriene B4	351.2	195.1		N.D.	N.D.	N.D.	N.D.	N.D.	N.D.	N.D.	N.D.	N.D.	N.D.	N.D.	N.D.	N.D.	N.D.	135.161	206.273	N.D.	N.D.	N.D.	N.D.	N.D.	N.D.	N.D.	N.D.	N.D.	N.D.	N.D.	N.D.	N.D.	N.D.	N.D.	N.D.	N.D.	N.D.	N.D.	N.D.	N.D.	N.D.	N.D.	N.D.	789.113	645.124	N.D.	893.767	N.D.	N.D.
20-hydroxy Prostaglandin E2	367.2	189.2		27	N.D.	648.969	606.607	232.196	1624.32	169.562	1952.9	320.072	262.196	N.D.	74.7226	799.979	720.877	N.D.	N.D.	1471.63	2072.13	303.422	48669.1	N.D.	16.9099	645.446	337.658	432.711	835.027	277.69	N.D.	463.774	76.8584	10181.8	729.604	610.676	239.49	24136.8	605.51	395.713	N.D.	N.D.	N.D.	519.736	489.522	597.591	776.328	2217.54	1119.83
5(6)-DiHET	337.2	145.1		N.D.	N.D.	N.D.	N.D.	N.D.	N.D.	N.D.	N.D.	N.D.	N.D.	17.1567	N.D.	N.D.	N.D.	N.D.	N.D.	31.6625	22.5514	N.D.	N.D.	N.D.	N.D.	N.D.	N.D.	N.D.	N.D.	N.D.	16.5166	N.D.	1.90054	N.D.	N.D.	N.D.	N.D.	N.D.	N.D.	9.68997	3.05197	1.79771	7.17892	N.D.	N.D.	N.D.	N.D.	34.5259	N.D.
5(6)-EET	319.2	191.2		N.D.	N.D.	N.D.	N.D.	N.D.	N.D.	N.D.	N.D.	N.D.	N.D.	N.D.	N.D.	N.D.	N.D.	N.D.	N.D.	N.D.	N.D.	N.D.	N.D.	N.D.	N.D.	N.D.	N.D.	N.D.	N.D.	N.D.	N.D.	N.D.	N.D.	N.D.	N.D.	N.D.	N.D.	N.D.	N.D.	N.D.	N.D.	N.D.	N.D.	N.D.	N.D.	N.D.	N.D.	N.D.	N.D.
5,15-DiHETE	335.2	201.2		N.D.	N.D.	N.D.	N.D.	N.D.	N.D.	N.D.	N.D.	N.D.	N.D.	N.D.	N.D.	N.D.	N.D.	N.D.	N.D.	N.D.	N.D.	N.D.	N.D.	N.D.	N.D.	N.D.	N.D.	N.D.	N.D.	N.D.	N.D.	N.D.	N.D.	N.D.	N.D.	N.D.	N.D.	N.D.	N.D.	N.D.	N.D.	N.D.	N.D.	N.D.	N.D.	N.D.	N.D.	N.D.	N.D.
5-HETE	319.2	115.1		N.D.	N.D.	28.6975	N.D.	N.D.	N.D.	N.D.	N.D.	65.9822	108.31	28.2211	14.3667	104.078	74.0994	484.13	192.545	19.7011	33.5498	37.1751	28.6887	N.D.	N.D.	42.4337	17.6186	N.D.	N.D.	37.698	40.5315	N.D.	2.67769	N.D.	N.D.	N.D.	153.642	228.589	106.645	45.3941	3.84813	N.D.	N.D.	17.5259	N.D.	46.5131	N.D.	30.7025	N.D.
5-OxoETE	317.2	203.1		N.D.	65.251	N.D.	N.D.	N.D.	N.D.	N.D.	N.D.	N.D.	N.D.	N.D.	N.D.	N.D.	N.D.	N.D.	N.D.	N.D.	N.D.	N.D.	N.D.	N.D.	N.D.	N.D.	N.D.	N.D.	N.D.	8.69953	15.8073	N.D.	N.D.	N.D.	N.D.	N.D.	N.D.	N.D.	N.D.	N.D.	N.D.	1.14935	N.D.	N.D.	N.D.	N.D.	N.D.	N.D.	101.028
6-keto-Prostaglandin F1α	369.2	163.1		N.D.	N.D.	N.D.	N.D.	N.D.	N.D.	N.D.	N.D.	N.D.	N.D.	N.D.	N.D.	N.D.	N.D.	N.D.	N.D.	N.D.	N.D.	N.D.	N.D.	N.D.	N.D.	N.D.	N.D.	N.D.	N.D.	N.D.	N.D.	N.D.	N.D.	N.D.	N.D.	N.D.	N.D.	N.D.	N.D.	N.D.	N.D.	N.D.	N.D.	N.D.	N.D.	N.D.	N.D.	N.D.	N.D.
8(9)-DiHET	337.2	127.1		121.243	1592.48	567.651	88.1804	231.605	278.964	N.D.	195.263	714.361	196.276	171.077	870.619	N.D.	N.D.	126.442	370.543	55.1632	89.0965	143.222	59.621	N.D.	21.6501	41.1543	221.566	58.3494	63.1044	364.042	258.388	N.D.	32.9094	N.D.	N.D.	225.923	21.0666	210.685	177.378	56.6521	83.8545	106.983	211.305	144.763	353.825	948.046	410.64	237.278	N.D.
8(9)-EET	319.2	155.1		N.D.	40.0979	59.2022	N.D.	N.D.	91.1685	N.D.	N.D.	N.D.	N.D.	N.D.	N.D.	109.69	N.D.	N.D.	N.D.	N.D.	38.3559	N.D.	N.D.	N.D.	N.D.	N.D.	N.D.	N.D.	N.D.	N.D.	N.D.	N.D.	N.D.	N.D.	N.D.	N.D.	N.D.	N.D.	N.D.	N.D.	N.D.	N.D.	N.D.	23.41	N.D.	N.D.	N.D.	N.D.	N.D.
8,15-DiHETE	335.2	235.2		N.D.	N.D.	N.D.	N.D.	N.D.	N.D.	N.D.	N.D.	N.D.	N.D.	N.D.	N.D.	N.D.	N.D.	N.D.	N.D.	N.D.	N.D.	N.D.	N.D.	N.D.	N.D.	N.D.	N.D.	N.D.	N.D.	N.D.	N.D.	N.D.	N.D.	N.D.	N.D.	N.D.	N.D.	N.D.	N.D.	N.D.	N.D.	N.D.	N.D.	N.D.	N.D.	N.D.	N.D.	N.D.	N.D.
8-HETE	319.2	155.1		15.2165	279.297	59.2022	4.37819	N.D.	N.D.	N.D.	N.D.	N.D.	N.D.	N.D.	N.D.	140.046	N.D.	N.D.	15.5106	54.3657	26.618	N.D.	N.D.	N.D.	N.D.	N.D.	N.D.	N.D.	N.D.	10.8186	13.7469	N.D.	2.22371	N.D.	194.652	N.D.	16.7379	39.4244	N.D.	8.7652	1.17766	N.D.	N.D.	N.D.	N.D.	N.D.	77.952	N.D.	N.D.
8-iso-15(R) Prostaglandin F2α	353.2	193.1		265.524	334.062	640.92	1113.19	167.156	210.083	207.686	326.955	948.299	1435.04	177.953	535.757	975.837	1685.04	241.826	898.684	166.129	197.743	234.891	1190.91	50.5568	186.338	549.875	1143.95	2142.23	2865.74	309.321	1590.85	31.3039	84.6703	180.921	532.523	208.516	530.052	525.188	456.732	848.405	121.987	108.932	83.8681	512.229	N.D.	273.313	164.908	1617.71	683.826
Docosatetraenoic Acid	331.2	287.2		N.D.	N.D.	96.6075	55.9914	N.D.	N.D.	N.D.	N.D.	N.D.	N.D.	N.D.	N.D.	N.D.	N.D.	95.5504	249.988	N.D.	N.D.	N.D.	60.2791	22.9574	N.D.	N.D.	N.D.	N.D.	N.D.	N.D.	87.0414	N.D.	N.D.	N.D.	N.D.	N.D.	N.D.	N.D.	N.D.	N.D.	N.D.	N.D.	N.D.	N.D.	N.D.	N.D.	N.D.	109.486	N.D.
Leukotriene B4	335.2	195.1		N.D.	N.D.	N.D.	N.D.	17.6116	N.D.	N.D.	N.D.	N.D.	N.D.	N.D.	N.D.	N.D.	N.D.	714.833	375.041	N.D.	N.D.	N.D.	N.D.	N.D.	N.D.	N.D.	N.D.	N.D.	N.D.	N.D.	N.D.	N.D.	N.D.	N.D.	N.D.	N.D.	N.D.	N.D.	N.D.	N.D.	N.D.	N.D.	N.D.	N.D.	N.D.	N.D.	N.D.	66.7955	N.D.
Leukotriene D4	495.3	177		N.D.	N.D.	N.D.	N.D.	N.D.	N.D.	N.D.	N.D.	N.D.	N.D.	N.D.	N.D.	N.D.	N.D.	N.D.	N.D.	N.D.	N.D.	N.D.	N.D.	N.D.	N.D.	N.D.	N.D.	N.D.	N.D.	N.D.	N.D.	N.D.	N.D.	N.D.	N.D.	N.D.	N.D.	N.D.	N.D.	N.D.	N.D.	N.D.	N.D.	N.D.	N.D.	N.D.	N.D.	N.D.	N.D.
Lipoxin A4	351.2	115.1		N.D.	N.D.	N.D.	N.D.	N.D.	N.D.	N.D.	N.D.	N.D.	N.D.	N.D.	N.D.	N.D.	N.D.	N.D.	N.D.	N.D.	N.D.	N.D.	N.D.	N.D.	N.D.	N.D.	N.D.	N.D.	N.D.	N.D.	N.D.	N.D.	N.D.	N.D.	N.D.	N.D.	N.D.	N.D.	N.D.	N.D.	N.D.	N.D.	N.D.	N.D.	N.D.	N.D.	N.D.	N.D.	N.D.
Lipoxin B4	351.2	221		N.D.	N.D.	N.D.	N.D.	N.D.	N.D.	N.D.	N.D.	N.D.	N.D.	N.D.	N.D.	N.D.	N.D.	N.D.	N.D.	N.D.	N.D.	N.D.	N.D.	N.D.	N.D.	N.D.	N.D.	N.D.	N.D.	N.D.	N.D.	N.D.	N.D.	N.D.	N.D.	N.D.	N.D.	N.D.	22.2953	N.D.	N.D.	N.D.	N.D.	N.D.	N.D.	N.D.	N.D.	N.D.	N.D.
Prostaglandin D2	351.2	271.2		N.D.	N.D.	N.D.	N.D.	154.179	N.D.	N.D.	N.D.	N.D.	N.D.	N.D.	N.D.	924.904	N.D.	N.D.	N.D.	428.036	N.D.	N.D.	N.D.	N.D.	N.D.	412.303	N.D.	N.D.	N.D.	N.D.	N.D.	N.D.	N.D.	N.D.	178.731	566.164	N.D.	N.D.	N.D.	415.563	N.D.	N.D.	N.D.	N.D.	N.D.	N.D.	N.D.	553.306	N.D.
Prostaglandin E2	351.2	271.2		631.688	927.901	2433.07	1359.35	636.182	791.44	891.774	968.533	252.436	N.D.	367.751	324.366	609.677	1013.97	181.175	245.369	2243.24	982.541	1043.55	7447.38	27.1905	N.D.	629.471	N.D.	N.D.	649.599	N.D.	N.D.	377.942	126.898	1155.36	443.524	1311.1	1389.78	5834.5	1251.22	272.194	132.197	66.4593	174.364	455.426	248.315	366.477	281.728	341.953	469.36
tetranor-PGAM	309.3	291.2		841.474	917.714	31281.7	30275.2	3337.71	2383.73	2619.67	3323.74	9714.07	29457.1	3868.4	8119.67	16291.5	20238.6	561.377	2543.74	16014.4	12751	6143.95	137464	178.765	882.937	25913.9	36791.1	32748.5	60787.1	53381.5	71167.5	242.321	5495.3	2794.06	2901.35	5856.42	3785.77	2736.4	6419.11	5991.96	6298.71	5315.38	4311.8	10169.5	10619.6	1698.43	11056.4	17044.1	9512.48
tetranor-PGDM	327.1	309.1		3798.93	1865.58	42444.6	52339.1	21207.2	18204.4	17341.2	19388.2	36846.4	90649.7	9656.42	7707.88	42183.2	36564.4	7918.16	14714.2	26826.4	18844.5	18644.2	314650	1877.39	4010.83	77636.8	283868	89058.7	174164	290001	304308	651.655	6445.4	3651.49	6281.46	12485.6	8328.92	4597.54	13351.3	11500.3	9591.56	4118.43	5067.68	21823.4	22553.7	6921.32	17126.7	64297.1	37734.8
tetranor-PGEM	327.1	309.1		N.D.	N.D.	345758	394952	8759.63	15221.3	12765.8	17409.3	52573.7	118612	52622.1	60381.2	58526.9	67200.8	10565.3	12852.1	38045.7	38410.8	19640.1	171364	1525.36	21825.7	101390	198269	87286.9	189148	331761	1.04619e+06	1357.49	28106.8	4211.41	1967.88	3897.98	2622.55	2022.42	7506.22	68597.7	30015.1	20437.7	21817.8	44348.6	75714.3	12403.7	65087.2	127330	48124.2
Thromboxane B2	369.2	195.1		N.D.	N.D.	N.D.	N.D.	N.D.	N.D.	N.D.	N.D.	N.D.	N.D.	N.D.	N.D.	N.D.	N.D.	N.D.	N.D.	N.D.	N.D.	N.D.	N.D.	N.D.	N.D.	N.D.	N.D.	N.D.	N.D.	N.D.	N.D.	N.D.	N.D.	N.D.	N.D.	N.D.	N.D.	N.D.	N.D.	N.D.	N.D.	N.D.	N.D.	N.D.	N.D.	N.D.	N.D.	N.D.	N.D.
Docosahexsaenoic acid (22:6 FA) & its metabolites
Docosahexaenoic Acid	327.2	283.2		35887.5	11028.8	4360.65	2883.68	6025.89	1778.29	4405.61	13536.4	851.56	897.114	158.752	674.104	5580.68	3290.37	3890.8	23217.1	996.314	320.433	295.053	827.275	263.733	338.406	160.033	584.257	2848.39	385.093	2901.85	52675.2	1411.02	340.066	3138.01	7258.32	98.0811	365.578	2539.8	124.307	1380.84	253.678	60.567	322.68	6733.48	1649.71	1498.51	5539.63	7989.49	7528.85
10,17-DiHDHA	359.2	153.1		N.D.	N.D.	N.D.	N.D.	N.D.	N.D.	N.D.	N.D.	N.D.	N.D.	N.D.	N.D.	N.D.	N.D.	N.D.	N.D.	N.D.	N.D.	N.D.	N.D.	N.D.	N.D.	N.D.	N.D.	N.D.	N.D.	N.D.	N.D.	N.D.	N.D.	N.D.	N.D.	N.D.	N.D.	N.D.	N.D.	N.D.	N.D.	N.D.	N.D.	N.D.	N.D.	N.D.	N.D.	N.D.	N.D.
10-HDHA	343.2	153.1		N.D.	159.248	N.D.	N.D.	N.D.	N.D.	N.D.	N.D.	149.251	N.D.	N.D.	N.D.	N.D.	N.D.	N.D.	31.1282	N.D.	N.D.	N.D.	N.D.	N.D.	N.D.	N.D.	N.D.	N.D.	90.6054	N.D.	N.D.	N.D.	4.03192	N.D.	N.D.	75.1108	N.D.	N.D.	159.968	29.0699	N.D.	N.D.	N.D.	64.599	65.683	285.919	N.D.	N.D.	N.D.
13-HDHA	343.2	193.1		20.3119	35.443	N.D.	N.D.	N.D.	147.163	N.D.	47.1886	N.D.	N.D.	N.D.	59.7242	N.D.	N.D.	N.D.	N.D.	34.1017	40.3892	N.D.	N.D.	N.D.	N.D.	N.D.	N.D.	N.D.	N.D.	16.1722	24.5553	N.D.	N.D.	N.D.	N.D.	25.7455	N.D.	27.6091	N.D.	11.7003	N.D.	3.57577	N.D.	73.6467	N.D.	N.D.	N.D.	N.D.	N.D.
14-HDoHE	343.2	205.1		9.98147	71.0493	N.D.	N.D.	N.D.	N.D.	N.D.	N.D.	N.D.	N.D.	N.D.	N.D.	N.D.	N.D.	N.D.	130.503	N.D.	N.D.	N.D.	N.D.	N.D.	N.D.	N.D.	N.D.	22.2357	N.D.	N.D.	17.057	N.D.	N.D.	N.D.	N.D.	N.D.	N.D.	N.D.	N.D.	N.D.	N.D.	N.D.	N.D.	297.561	123.733	N.D.	N.D.	N.D.	N.D.
16(17)-EpDPA	343.3	233.2		N.D.	N.D.	N.D.	N.D.	N.D.	N.D.	N.D.	N.D.	N.D.	N.D.	N.D.	N.D.	N.D.	N.D.	N.D.	N.D.	N.D.	N.D.	N.D.	N.D.	N.D.	N.D.	N.D.	N.D.	N.D.	N.D.	N.D.	N.D.	N.D.	N.D.	N.D.	N.D.	N.D.	N.D.	N.D.	N.D.	N.D.	N.D.	N.D.	N.D.	N.D.	N.D.	N.D.	N.D.	N.D.	N.D.
17-HDHA	343.2	245.1		N.D.	N.D.	N.D.	N.D.	N.D.	132.811	131.904	83.9631	N.D.	N.D.	64.1452	188.306	N.D.	N.D.	N.D.	N.D.	51.5982	101.019	N.D.	99.9167	N.D.	7.06108	N.D.	N.D.	26.3114	N.D.	N.D.	N.D.	N.D.	N.D.	N.D.	192.98	N.D.	42.6527	213.217	N.D.	N.D.	N.D.	N.D.	N.D.	N.D.	N.D.	N.D.	N.D.	N.D.	N.D.
17-oxo-Docosahexaenoic Acid	341.2	245.2		N.D.	N.D.	N.D.	N.D.	N.D.	N.D.	N.D.	N.D.	N.D.	N.D.	N.D.	N.D.	N.D.	N.D.	N.D.	N.D.	N.D.	N.D.	N.D.	N.D.	N.D.	N.D.	N.D.	N.D.	N.D.	N.D.	N.D.	N.D.	N.D.	N.D.	N.D.	N.D.	N.D.	N.D.	N.D.	N.D.	N.D.	N.D.	N.D.	N.D.	N.D.	N.D.	N.D.	N.D.	N.D.	N.D.
19(20)-DiHDPA	361.2	273.2		N.D.	655.94	N.D.	N.D.	N.D.	92.1793	77.6606	131.477	N.D.	46.0059	N.D.	1079.24	N.D.	N.D.	92.2987	1035.15	N.D.	N.D.	N.D.	N.D.	N.D.	N.D.	N.D.	29.5793	N.D.	N.D.	47.0295	71.6732	N.D.	9.07952	N.D.	N.D.	N.D.	N.D.	N.D.	N.D.	24.3254	18.6352	14.583	42.5601	N.D.	N.D.	116.967	N.D.	N.D.	93.3278
19(20)-EpDPA	343.2	281.3		N.D.	N.D.	N.D.	N.D.	N.D.	N.D.	N.D.	N.D.	N.D.	N.D.	N.D.	N.D.	N.D.	N.D.	N.D.	N.D.	N.D.	N.D.	N.D.	N.D.	N.D.	N.D.	N.D.	N.D.	N.D.	N.D.	N.D.	N.D.	N.D.	N.D.	N.D.	N.D.	N.D.	N.D.	N.D.	N.D.	N.D.	N.D.	N.D.	N.D.	N.D.	N.D.	N.D.	N.D.	N.D.	N.D.
20-HDHA	343.2	281.3		N.D.	116.21	N.D.	40.8836	N.D.	295.338	190.298	N.D.	N.D.	N.D.	161.834	N.D.	N.D.	N.D.	N.D.	N.D.	N.D.	N.D.	N.D.	N.D.	N.D.	N.D.	95.7424	83.4905	N.D.	N.D.	N.D.	N.D.	N.D.	N.D.	N.D.	N.D.	132.271	N.D.	72.8809	N.D.	N.D.	11.2541	13.7333	11.3482	N.D.	N.D.	N.D.	N.D.	N.D.	N.D.
4-HDHA	343.2	101.1		N.D.	N.D.	N.D.	8.50971	N.D.	N.D.	180.813	129.362	N.D.	N.D.	N.D.	N.D.	N.D.	81.1565	15.2581	19.5754	37.9012	N.D.	N.D.	N.D.	N.D.	N.D.	N.D.	N.D.	N.D.	N.D.	15.912	34.0802	N.D.	N.D.	427.911	N.D.	N.D.	N.D.	31.1055	N.D.	N.D.	1.52598	N.D.	N.D.	N.D.	24.5056	N.D.	N.D.	N.D.	N.D.
7(8)-EpDPA	343.3	189.2		N.D.	N.D.	N.D.	N.D.	N.D.	N.D.	N.D.	N.D.	N.D.	N.D.	N.D.	N.D.	N.D.	N.D.	N.D.	N.D.	N.D.	N.D.	N.D.	N.D.	N.D.	N.D.	N.D.	N.D.	N.D.	N.D.	N.D.	N.D.	N.D.	N.D.	N.D.	N.D.	N.D.	N.D.	N.D.	N.D.	N.D.	N.D.	N.D.	N.D.	N.D.	N.D.	N.D.	N.D.	N.D.	N.D.
7-HDHA	343.2	141.1		N.D.	41.2412	15.4441	N.D.	N.D.	N.D.	N.D.	N.D.	N.D.	N.D.	N.D.	N.D.	72.9568	N.D.	N.D.	N.D.	N.D.	N.D.	N.D.	N.D.	N.D.	N.D.	N.D.	N.D.	N.D.	N.D.	N.D.	7.22812	N.D.	3.30094	N.D.	N.D.	N.D.	N.D.	N.D.	94.7865	N.D.	N.D.	N.D.	N.D.	N.D.	N.D.	N.D.	30.4099	N.D.	N.D.
Resolvin D2	375.2	215.1		N.D.	N.D.	N.D.	23.279	N.D.	N.D.	N.D.	N.D.	N.D.	N.D.	15.1867	39.6455	N.D.	N.D.	N.D.	160.985	19.0997	N.D.	15.5012	N.D.	N.D.	15.2628	20.1056	112.902	220.355	118.518	169.924	477.71	N.D.	10.2416	52.0708	33.9479	N.D.	N.D.	N.D.	N.D.	85.5075	N.D.	6.53144	11.7824	183.797	36.0033	N.D.	40.2998	N.D.	37.8896
Docosapentaenoic acid（22:5 FA) & its metabolites
Docosapentaenoic Acid	329.2	285.2		905.452	478.398	316.384	385.157	185.473	N.D.	N.D.	N.D.	N.D.	N.D.	N.D.	N.D.	N.D.	155.918	336.177	1387.61	N.D.	N.D.	N.D.	37.3342	14.1222	24.0038	N.D.	46.0546	65.0046	36.3045	50.1896	622.868	N.D.	N.D.	N.D.	N.D.	N.D.	47.0969	118.575	N.D.	63.7286	10.5741	2.45097	N.D.	117.556	83.3592	N.D.	N.D.	352.905	334.809
17-oxo-Docosapentaenoic Acid	343.2	247.2		N.D.	N.D.	N.D.	N.D.	N.D.	N.D.	N.D.	N.D.	N.D.	N.D.	N.D.	N.D.	N.D.	N.D.	N.D.	N.D.	N.D.	N.D.	N.D.	N.D.	N.D.	N.D.	N.D.	N.D.	N.D.	N.D.	N.D.	N.D.	N.D.	N.D.	N.D.	N.D.	N.D.	N.D.	N.D.	N.D.	N.D.	N.D.	N.D.	N.D.	N.D.	N.D.	N.D.	N.D.	N.D.	N.D.
7,17-dihydroxy-Docosapentaenoic Acid	361.2	199.2		N.D.	N.D.	N.D.	N.D.	N.D.	N.D.	N.D.	N.D.	N.D.	N.D.	N.D.	N.D.	N.D.	N.D.	N.D.	N.D.	N.D.	N.D.	N.D.	N.D.	N.D.	N.D.	N.D.	N.D.	N.D.	N.D.	N.D.	N.D.	N.D.	N.D.	N.D.	N.D.	N.D.	N.D.	N.D.	N.D.	N.D.	N.D.	N.D.	N.D.	N.D.	N.D.	N.D.	N.D.	N.D.	N.D.
Eicosapentaenoic acid (20:5 FA) & its metabolites
Eicosapentaenoic Acid	301.2	257.2		5068.98	2856.26	776.584	434.612	1459.77	644.648	1367.95	1164.74	400.763	160.211	18.8374	107.237	2178.5	1886.23	415.344	4898.57	23.1254	11.3681	29.114	26.5946	61.8906	97.474	69.3013	61.1521	243.045	80.8671	735.631	5498.5	895.832	104.007	1732.02	1823.44	52.7311	74.5701	414.258	80.0681	254.754	29.5245	31.1308	23.6435	1382.71	1202.98	308.491	1972.89	1153.72	1151.76
11(12)-EpETE	317.2	167.2		N.D.	N.D.	N.D.	N.D.	N.D.	N.D.	N.D.	N.D.	N.D.	N.D.	N.D.	N.D.	N.D.	N.D.	N.D.	N.D.	N.D.	N.D.	N.D.	N.D.	N.D.	N.D.	N.D.	N.D.	N.D.	N.D.	N.D.	N.D.	N.D.	N.D.	N.D.	N.D.	N.D.	N.D.	N.D.	N.D.	N.D.	N.D.	N.D.	N.D.	N.D.	N.D.	N.D.	N.D.	N.D.	N.D.
12-HEPE	317.2	179.1		N.D.	124.785	N.D.	N.D.	N.D.	N.D.	N.D.	N.D.	N.D.	N.D.	N.D.	N.D.	108.925	26.6846	N.D.	N.D.	5.72271	40.8513	N.D.	N.D.	N.D.	2.56766	N.D.	10.7881	N.D.	18.9313	N.D.	8.64672	N.D.	N.D.	N.D.	N.D.	N.D.	10.793	N.D.	N.D.	N.D.	N.D.	N.D.	1.10649	414.864	220.45	140.907	156.439	N.D.	26.8997
14(15)-DiHETE	335.2	207.2		16.6823	391.261	N.D.	N.D.	N.D.	N.D.	N.D.	N.D.	N.D.	N.D.	34.0334	127.35	N.D.	N.D.	N.D.	49.0991	N.D.	N.D.	N.D.	21.4492	N.D.	N.D.	N.D.	N.D.	N.D.	N.D.	13.83	16.449	N.D.	N.D.	N.D.	N.D.	N.D.	N.D.	22.9674	N.D.	33.8546	7.11573	4.16518	5.10757	N.D.	N.D.	N.D.	N.D.	N.D.	N.D.
14(15)-EpETE	317.2	207.2		40.5541	N.D.	N.D.	8.94137	N.D.	N.D.	N.D.	N.D.	N.D.	N.D.	N.D.	N.D.	N.D.	N.D.	N.D.	N.D.	N.D.	N.D.	N.D.	N.D.	N.D.	N.D.	N.D.	N.D.	N.D.	N.D.	N.D.	N.D.	N.D.	N.D.	231.148	N.D.	N.D.	N.D.	N.D.	N.D.	N.D.	N.D.	N.D.	N.D.	N.D.	N.D.	N.D.	N.D.	N.D.	N.D.
15-HEPE	317.2	219.2		N.D.	N.D.	N.D.	N.D.	N.D.	N.D.	N.D.	N.D.	N.D.	N.D.	N.D.	N.D.	N.D.	N.D.	N.D.	N.D.	N.D.	N.D.	N.D.	N.D.	N.D.	N.D.	N.D.	N.D.	N.D.	N.D.	N.D.	N.D.	N.D.	N.D.	N.D.	N.D.	N.D.	N.D.	N.D.	N.D.	N.D.	N.D.	N.D.	N.D.	N.D.	N.D.	N.D.	N.D.	N.D.	N.D.
17(18)-DiHETE	335.2	247.2		N.D.	929.194	42.2247	59.9996	181.503	N.D.	N.D.	N.D.	98.6081	N.D.	N.D.	897.813	N.D.	N.D.	N.D.	262.183	N.D.	N.D.	N.D.	N.D.	5.07517	N.D.	N.D.	N.D.	N.D.	N.D.	N.D.	45.3277	N.D.	N.D.	N.D.	N.D.	N.D.	N.D.	N.D.	N.D.	N.D.	35.9104	29.9078	59.662	N.D.	N.D.	274.974	N.D.	N.D.	N.D.
17(18)-EpETE	317.3	259.2		127.595	157.207	N.D.	N.D.	N.D.	N.D.	N.D.	N.D.	N.D.	104.496	N.D.	N.D.	N.D.	N.D.	N.D.	N.D.	N.D.	N.D.	N.D.	N.D.	N.D.	N.D.	N.D.	N.D.	N.D.	N.D.	N.D.	N.D.	N.D.	N.D.	N.D.	N.D.	N.D.	N.D.	N.D.	N.D.	N.D.	2.52948	N.D.	N.D.	N.D.	N.D.	319.435	N.D.	N.D.	N.D.
18-HEPE	317.3	259.2		N.D.	153.777	N.D.	N.D.	N.D.	N.D.	N.D.	N.D.	N.D.	N.D.	N.D.	N.D.	N.D.	N.D.	N.D.	N.D.	N.D.	N.D.	N.D.	N.D.	N.D.	N.D.	N.D.	N.D.	N.D.	N.D.	N.D.	N.D.	N.D.	N.D.	N.D.	N.D.	N.D.	N.D.	N.D.	N.D.	N.D.	N.D.	N.D.	N.D.	N.D.	N.D.	N.D.	N.D.	N.D.	N.D.
5,6-DiHETE	335.2	219.2		N.D.	N.D.	N.D.	N.D.	N.D.	N.D.	N.D.	N.D.	N.D.	N.D.	N.D.	N.D.	N.D.	N.D.	N.D.	N.D.	N.D.	N.D.	N.D.	N.D.	N.D.	N.D.	N.D.	N.D.	N.D.	N.D.	N.D.	N.D.	N.D.	N.D.	N.D.	N.D.	N.D.	N.D.	N.D.	N.D.	N.D.	N.D.	N.D.	N.D.	N.D.	N.D.	N.D.	N.D.	N.D.	N.D.
5-HEPE	317.2	115.1		18.9857	123.642	N.D.	46.9884	N.D.	N.D.	80.6248	44.5851	41.0258	N.D.	N.D.	49.4623	N.D.	N.D.	60.7821	29.0957	15.9016	N.D.	N.D.	N.D.	2.43608	5.3882	N.D.	22.7195	N.D.	N.D.	N.D.	13.9834	43.4362	N.D.	N.D.	N.D.	72.2174	55.3504	N.D.	N.D.	N.D.	4.62771	2.01383	2.47854	N.D.	40.1731	57.4573	79.1299	N.D.	28.3371
8(9)-EpETE	317.2	155.1		N.D.	N.D.	N.D.	N.D.	N.D.	N.D.	N.D.	N.D.	N.D.	N.D.	N.D.	N.D.	N.D.	N.D.	N.D.	N.D.	N.D.	N.D.	N.D.	4.18813	N.D.	N.D.	N.D.	N.D.	N.D.	N.D.	N.D.	N.D.	N.D.	3.31633	N.D.	N.D.	12.9318	20.4318	22.3043	57.1915	N.D.	N.D.	N.D.	N.D.	N.D.	N.D.	73.0187	59.3206	N.D.	N.D.
8-HEPE	317.2	155.1		N.D.	241.649	N.D.	N.D.	N.D.	N.D.	N.D.	N.D.	N.D.	N.D.	N.D.	N.D.	N.D.	N.D.	N.D.	N.D.	N.D.	N.D.	46.8015	N.D.	N.D.	N.D.	N.D.	N.D.	N.D.	N.D.	N.D.	N.D.	N.D.	N.D.	N.D.	N.D.	N.D.	N.D.	N.D.	N.D.	N.D.	N.D.	N.D.	N.D.	N.D.	N.D.	N.D.	N.D.	N.D.	N.D.
Prostaglandin D3	349.2	269.2		N.D.	N.D.	N.D.	N.D.	N.D.	N.D.	N.D.	N.D.	N.D.	N.D.	N.D.	N.D.	N.D.	N.D.	N.D.	N.D.	N.D.	N.D.	N.D.	N.D.	N.D.	N.D.	N.D.	N.D.	N.D.	N.D.	N.D.	N.D.	N.D.	N.D.	N.D.	N.D.	N.D.	N.D.	N.D.	N.D.	N.D.	N.D.	N.D.	N.D.	N.D.	N.D.	N.D.	N.D.	N.D.	N.D.
Prostaglandin E3	349.2	269.2		1009.47	1539.18	1427	3963.75	659.818	563.97	401.075	421.308	90.2331	507.627	61.9821	289.366	1612.63	6551.17	324.319	1408.88	1003.04	1988.82	1209.39	8246.73	28.3952	85.8671	414.231	2441.93	2103.64	3419.92	760.98	1010.02	21.3634	67.2319	290.371	1057.16	531.05	3384.59	2448.09	1481.78	135.735	79.5663	15.5028	18.9283	2681.76	4698.36	925.465	2054.18	356.575	1194.34
Linoleic acid (18:2FA) metabolites
13-HODE	295.2	195.1		296.652	3779.58	159.15	509.041	324.814	362.248	1271.91	812.945	140.243	240.201	326.328	2206.51	236.982	159.226	2122.24	6543.76	464.196	751.405	348.272	279.079	21.8453	10.8153	183.808	158.421	79.5017	145.53	96.6986	302.264	641.583	33.5173	532.978	313.718	166.047	158.375	627.595	212.954	131.116	78.8867	16.3562	52.2353	5670.35	1256.11	720.44	701.354	309.806	284.809
13-HpODE	311.2	195.1		N.D.	N.D.	N.D.	N.D.	N.D.	N.D.	N.D.	N.D.	46.0171	61.3797	N.D.	N.D.	N.D.	N.D.	N.D.	N.D.	N.D.	125.881	39.7578	N.D.	N.D.	N.D.	N.D.	N.D.	N.D.	N.D.	N.D.	N.D.	N.D.	N.D.	N.D.	N.D.	N.D.	N.D.	N.D.	57.1074	12.1426	N.D.	N.D.	N.D.	N.D.	N.D.	N.D.	N.D.	N.D.	N.D.
13-OxoODE	293.2	113.1		192.719	321.273	101.263	162.918	55.2071	302.413	108.784	343.175	96.4168	94.208	123.388	206.88	137.751	305.66	303.535	1002.73	203.719	364.427	403.76	94.8013	42.4108	37.1728	200.121	101.754	112.468	104.551	108.224	93.3238	195.626	4.23967	525.337	257.864	78.3586	101.697	291.644	226.579	109.686	32.394	23.5568	23.8471	2686.46	524.962	895.89	580.143	240.638	198.976
9-HODE	295.2	171.1		273.758	3742.66	243.545	386.267	297.211	85.7105	337.616	336.178	95.4429	148.305	125.209	2050.22	36.4784	147.096	2010.69	5154.97	107.324	296.588	268.365	113.468	5.06635	18.1487	45.7389	179.88	55.4603	144.595	29.2587	224.713	362.023	18.7053	500.503	143.481	84.5587	82.5928	206.044	132.382	40.4084	78.6794	24.3182	69.9922	234.353	171.941	367.659	115.536	132.542	310.579
9-HpODE	311.2	185.1		N.D.	N.D.	N.D.	N.D.	N.D.	N.D.	309.16	N.D.	N.D.	N.D.	N.D.	N.D.	N.D.	N.D.	N.D.	N.D.	N.D.	N.D.	N.D.	N.D.	N.D.	N.D.	N.D.	N.D.	N.D.	N.D.	N.D.	43.6051	N.D.	N.D.	N.D.	N.D.	N.D.	43.7494	N.D.	N.D.	N.D.	N.D.	N.D.	N.D.	N.D.	N.D.	N.D.	N.D.	N.D.	31.1093
trans-EKODE-(E)-Ib	309.2	209.2		97.7905	255.369	367.262	296.668	494.217	229.235	377.632	278.25	188.816	40.3418	71.5681	259.113	767.067	598.97	306.787	590.152	127.213	231.244	190.18	95.3098	62.738	114.884	146.066	44.7647	146.828	289.813	48.3307	144.799	552.914	12.8883	990.18	645.162	96.7229	24.5874	30.6232	131.877	201.399	24.3909	21.3269	30.6985	462.253	162.299	209.822	145.196	466.447	563.56
Linolenic acid (18:3 FA) metabolites
13-HOTrE	293.2	195.1		N.D.	155.328	17.5252	30.4006	N.D.	N.D.	N.D.	N.D.	N.D.	N.D.	N.D.	70.294	N.D.	N.D.	196.979	347.01	N.D.	N.D.	N.D.	N.D.	N.D.	N.D.	N.D.	N.D.	N.D.	25.5534	N.D.	N.D.	193.177	N.D.	N.D.	N.D.	N.D.	N.D.	N.D.	N.D.	N.D.	N.D.	N.D.	N.D.	N.D.	N.D.	N.D.	137.808	N.D.	N.D.
9-HOTrE	293.2	171.1		6.21225	384.238	4.92895	11.3463	N.D.	N.D.	N.D.	N.D.	N.D.	31.4412	18.9775	N.D.	N.D.	N.D.	190.35	313.849	N.D.	24.9544	N.D.	N.D.	N.D.	N.D.	N.D.	N.D.	N.D.	N.D.	N.D.	N.D.	44.2527	0.684811	175.112	N.D.	N.D.	N.D.	13.5634	11.4383	N.D.	3.3837	N.D.	N.D.	22.9671	N.D.	N.D.	N.D.	N.D.	N.D.
Dihomo-γlinolenic acid (DGLA) metabolites
Prostaglandin F1α	355.3	293.2		N.D.	N.D.	N.D.	N.D.	N.D.	N.D.	N.D.	N.D.	N.D.	N.D.	N.D.	N.D.	N.D.	N.D.	N.D.	N.D.	N.D.	N.D.	N.D.	N.D.	N.D.	N.D.	N.D.	N.D.	N.D.	N.D.	N.D.	N.D.	N.D.	N.D.	N.D.	N.D.	N.D.	N.D.	N.D.	N.D.	N.D.	N.D.	N.D.	N.D.	N.D.	N.D.	N.D.	N.D.	N.D.	N.D.
Creatinin (mg/mL)				0.222043	0.183459	0.118804	0.104767	0.0814751	0.0731781	0.0538684	0.0896506	0.140812	0.135104	0.134681	0.0817139	0.0459334	0.0448383	0.0498509	0.0614694	0.170612	0.0787255	0.0867285	0.264506	0.688347	0.329731	0.103587	0.444219	0.190221	0.155878	0.289864	0.328046	0.107954	1.70069	0.0213281	0.0436586	0.160868	0.149168	0.161253	0.10591	0.172718	0.87473	1.50065	0.733194	0.189906	0.135808	0.0662241	0.115129	0.0531943	0.0711367
Urine collection time (hr)				24	24	10.92	10.92	24	24	24	24	24	24	24	24	24	24	24	24	24	24	24	24	7	6.5	24	24	24	24	8.92	10	2	8.5	24	24	24	24	24	24	24	8	6	7	N.D.	N.D.	N.D.	N.D.	24	24
The data represent the normalized peak area of each analyte against the detector response area, relative to the IS intensity and creatinine levels.
DiHDHA, dihydroxy docosahexaenoic acid; DiHDPA, dihydroxy docosapentaenoic acid; DiHET, dihydroxy eicosatetraenoic acid; DiHETE, dihydroxy eicosatetraenoic acid; EET, eicosatrienoic acid; EKODE, epoxy keto octadecenoic acid; EpDPA, epoxy docosapentaenoic acid; EpETE, epoxy eicosatetraenoic acid; HDHA, hydroxy docosahexaenoic acid; HDoHE, hydroxyl docosahexaenoic acid; HEPE, hydroxy eicosapentaeno…
N.D. means not detected.
