# Supplementary material for: Impact of the TRPV2 Inhibitor on Advanced Heart Failure in Patients with Muscular Dystrophy: Exploratory Study of Biomarkers Related to the Efficacy of Tranilast
Source: Int J Mol Sci. 2023 Jan 21;24(3):2167. doi: 10.3390/ijms24032167 (PMC9917168; doi:10.3390/ijms24032167)
Supplement: Supplementary file 1 [file ijms-24-02167-s001.zip › IJMS_TableS2.xlsx]

## Sheet: Table S2
Table S2 Median fold changes in metabolites levels after 4 weeks tranilast administration in short-term study
	Median fold change (4W/0W)	p-value
13-HODE	0.953796	0.5171
9-HODE	2.34325	0.1454
13-OxoODE	0.977091	0.8536
2,3-dinor-8-iso-Prostaglandin F2α	0.88185	0.4038
Arachidonic Acid	0.733618	0.3289
Docosahexaenoic Acid	0.942344	0.4586
Eicosapentaenoic Acid	0.870018	0.3289
Prostaglandin E3	3.14707	0.0002
tetranor-PGAM	1.0906	0.1594
tetranor-PGDM	1.03346	0.4586
tetranor-PGEM	1.18232	0.0507
trans-EKODE-(E)-Ib	0.780858	0.2633
8-OHdG	0.819905	0.7819
Statistical analysis was carried out using the Wilcoxson’s test.
P values <.05 were considered statistically significant.
